# Supplementary material for: Outer membrane vesicles from Neisseria gonorrhoeae target PorB to mitochondria and induce apoptosis
Source: PLoS Pathog. 2018 Mar 30;14(3):e1006945. doi: 10.1371/journal.ppat.1006945 (PMC5877877; doi:10.1371/journal.ppat.1006945)
Supplement: S2 Table — Proteins identified in N. gonorrhoeae OMVs (crude and pure) were analyzed by subcellular localization predictor tools and their predicted localization was assigned based on the majority of votes. (XLSX) [file ppat.1006945.s008.xlsx]

## Sheet:  Pure 
Uniprot ID	Accession	Gene	Description	PsortB v 3.0.2	Subloc v 1.0	cello v 2.5	PSLpred	Final Prediction	SignalP 4.1	LipoP 1.0
D1DKI6	D1DKI6_NEIGO	NGFG_01725	Major outer membrane protein P.IB (PorB)	Outer Membrane	Extracellular	Outer Membrane	Outer Membrane	Outer Membrane	Yes	SpI score=16.4116
D1DFR9	D1DFR9_NEIGO	NGFG_01357	Outer membrane protein P.III	Outer Membrane	Periplasmic	Outer Membrane	Outer Membrane	Outer Membrane	Yes	SpI score=22.8921
D1DGL7	D1DGL7_NEIGO	groL	60 kDa chaperonin	Cytoplasmic	Cytoplasmic	Cytoplasmic	Cytoplasmic	cytoplasmic	No	CYT
D1DJI4	D1DJI4_NEIGO	NGFG_02238	Opacity protein	Outer Membrane	Extracellular	Outer Membrane	Outer Membrane	Outer Membrane	No	CYT
T2A3C9	T2A3C9_NEIGO	NGFG_02258	Opacity protein	Outer Membrane	Extracellular	Outer Membrane	Outer Membrane	Outer Membrane	No	CYT
T2A392	T2A392_NEIGO	NGFG_02467	Opacity protein	Outer Membrane	Extracellular	Outer Membrane	Outer Membrane	Outer Membrane	No	CYT
T2A2J6	T2A2J6_NEIGO	NGFG_02432	Opacity protein	Outer Membrane	Extracellular	Outer Membrane	Outer Membrane	Outer Membrane	No	CYT
T2A2P2	T2A2P2_NEIGO	NGFG_02483	Opacity protein	Outer Membrane	Extracellular	Outer Membrane	Outer Membrane	Outer Membrane	No	CYT
T2A343	T2A343_NEIGO,tr	NGFG_02406	Opacity protein	Outer Membrane	Extracellular	Outer Membrane	Outer Membrane	Outer Membrane	No	CYT
T2A3R4	T2A3R4_NEIGO	NGFG_02351	Opacity protein	Outer Membrane	Extracellular	Outer Membrane	Outer Membrane	Outer Membrane	No	CYT
T2A3Z8	T2A3Z8_NEIGO	NGFG_02259	Opacity protein	Outer Membrane	Extracellular	Outer Membrane	Outer Membrane	Outer Membrane	No	CYT
T2A4E5	T2A4E5_NEIGO	NGFG_02435	Opacity protein	Outer Membrane	Extracellular	Outer Membrane	Outer Membrane	Outer Membrane	No	CYT
D1DKP9	D1DKP9_NEIGO	NGFG_01788	LysM protein	Unknown	Periplasmic	Periplasmic	Inner Membrane	Periplasmic	Yes	SpI score=17.6777
D1DH55	D1DH55_NEIGO	NGFG_00232	Type IV pilus biogenesis and competence protein pilQ	Outer Membrane	Periplasmic	Outer Membrane	Outer Membrane	Outer Membrane	Yes	SpI score=11.1712
D1DI47	D1DI47_NEIGO	NGFG_00574	Uncharacterized protein	Unknown	Cytoplasmic	Periplasmic	Outer Membrane	Unknown	Yes	SpI score=15.9876
D1DKH6	D1DKH6_NEIGO	bamA	Outer membrane protein assembly factor BamA	Outer Membrane	Periplasmic	Outer Membrane	Outer Membrane	Outer Membrane	Yes	SpI score=11.9894
D1DK29	D1DK29_NEIGO	NGFG_02106	Uncharacterized protein	Unknown	Periplasmic	Periplasmic	Periplasmic	Periplasmic	Yes	SpI score=17.1957
T2A4H1	T2A4H1_NEIGO	tuf	Elongation factor Tu	Cytoplasmic	Cytoplasmic	Cytoplasmic	Cytoplasmic	cytoplasmic	No	CYT
D1DFD7	D1DFD7_NEIGO	NGFG_01225	Metallopeptidase	Outer Membrane	Periplasmic	Periplasmic	Extracellular	Periplasmic	Yes	SpI score=17.5062
D1DK86	D1DK86_NEIGO	NGFG_01625	Peptidyl-prolyl cis-trans isomerase SurA	Inner Membrane	Cytoplasmic	Periplasmic	Periplasmic	Periplasmic	Yes	SpI score=19.3319
D1DIQ9	D1DIQ9_NEIGO	NGFG_00786	Lipoprotein	Inner Membrane	Periplasmic	Periplasmic	Cytoplasmic	Periplasmic	No	SpII score=18.8803
D1DIF6	D1DIF6_NEIGO	NGFG_00683	Lipoprotein NlpD	Outer Membrane	Periplasmic	Periplasmic	Extracellular	Periplasmic	No	CYT
D1DGR2	D1DGR2_NEIGO	NGFG_00089	Soluble lytic murein transglycosylase	Periplasmic	Periplasmic	Outer Membrane	Periplasmic	Periplasmic	Yes	SpII score=23.6201
D1DGR6	D1DGR6_NEIGO	NGFG_00093	Lipoprotein	Inner Membrane	Periplasmic	Periplasmic	Periplasmic	Periplasmic	Yes	SpII score=29.2767
D1DIE8	D1DIE8_NEIGO	NGFG_00675	Lipoprotein	Unknown	Extracellular	Extracellular	Outer Membrane	extracellular	Yes	SpII score=14.9982
D1DL15	D1DL15_NEIGO	NGFG_01901	Phospholipid-binding protein	Periplasmic	Extracellular	Outer Membrane	Inner Membrane	Unknown	No	SpII score=17.4853
D1DG44	D1DG44_NEIGO	NGFG_01482	Thiol:disulfide interchange protein DsbC	Periplasmic	Periplasmic	Periplasmic	Periplasmic	Periplasmic	Yes	SpII score=16.6231
D1DIZ2	D1DIZ2_NEIGO	NGFG_00869	Uncharacterized protein	Unknown	Cytoplasmic	Cytoplasmic	Cytoplasmic	cytoplasmic	Yes	SpII score=10.3376
D1DFZ1	D1DFZ1_NEIGO	NGFG_01429	N-acetylmuramoyl-L-alanine amidase AmiC	Unknown	Periplasmic	Periplasmic	Periplasmic	Periplasmic	Yes	SpI score=10.5715
D1DL24	D1DL24_NEIGO	rpsB	30S ribosomal protein S2	Cytoplasmic	Cytoplasmic	Cytoplasmic	Cytoplasmic	cytoplasmic	No	CYT
D1DFD6	D1DFD6_NEIGO	NGFG_01224	C-terminal processing peptidase	Inner Membrane	Periplasmic	Periplasmic	Periplasmic	Periplasmic	Yes	SpI score=10.4233
D1DHH6	D1DHH6_NEIGO	NGFG_00353	Major ferric iron-binding protein	Periplasmic	Periplasmic	Periplasmic	Periplasmic	Periplasmic	Yes	SpI score=18.4644
D1DI40	D1DI40_NEIGO	NGFG_00567	Uncharacterized protein	Unknown	Periplasmic	Periplasmic	Periplasmic	Periplasmic	Yes	SpII score=12.8301
D1DJI9	D1DJI9_NEIGO	NGFG_02217	Adhesin mafA	Unknown	Extracellular	Outer Membrane	Extracellular	extracellular	No	SpII score=10.3256
D1DGB8	D1DGB8_NEIGO	NGFG_01556	NodT family efflux transporter, outer membrane factor (OMF) lipoprotein	Outer Membrane	Periplasmic	Outer Membrane	Outer Membrane	Outer Membrane	Yes	SpII score=10.7162
D1DFZ7	D1DFZ7_NEIGO	NGFG_01435	Putrescine-binding periplasmic protein	Periplasmic	Periplasmic	Periplasmic	Periplasmic	Periplasmic	Yes	SpII score=28.0853
D1DHN4	D1DHN4_NEIGO	NGFG_00411	Uncharacterized protein	Unknown	Extracellular	Periplasmic	Periplasmic	Periplasmic	No	CYT
D1DHP1	D1DHP1_NEIGO	bamD	Outer membrane protein assembly factor BamD	Outer Membrane	Periplasmic	Periplasmic	Periplasmic	Periplasmic	No	CYT
D1DKF2	D1DKF2_NEIGO	bamE	Outer membrane protein assembly factor BamE	Outer Membrane	Cytoplasmic	Periplasmic	Inner Membrane	Unknown	Yes	SpII score=13.7766
D1DFB4	D1DFB4_NEIGO	NGFG_01202	Type IV pilus biogenesis/stability protein PilW	Outer Membrane	Periplasmic	Periplasmic	Periplasmic	Periplasmic	No	SpII score=18.892
D1DJK4	D1DJK4_NEIGO	NGFG_02152	Muramoyltetrapeptide carboxypeptidase	Cytoplasmic	Cytoplasmic	Outer Membrane	Cytoplasmic	cytoplasmic	No	SpII score=10.737
D1DJP0	D1DJP0_NEIGO,tr	NGFG_02194	Adhesin mafA 2/3	Unknown	Extracellular	Outer Membrane	Extracellular	extracellular	No	SpII score=10.4993
D1DK87	D1DK87_NEIGO	lptD	LPS-assembly protein LptD	Outer Membrane	Extracellular	Outer Membrane	Outer Membrane	Outer Membrane	Yes	SpI score=8.64587
D1DKU2	D1DKU2_NEIGO	NGFG_01828	Uncharacterized protein	Cytoplasmic	Periplasmic	Periplasmic	Periplasmic	Periplasmic	No	CYT
D1DFW3	D1DFW3_NEIGO	ftsZ	Cell division protein FtsZ	Cytoplasmic	Cytoplasmic	Cytoplasmic	Cytoplasmic	cytoplasmic	No	CYT
D1DF85	D1DF85_NEIGO	NGFG_01173	Lytic murein transglycosylase B	Inner Membrane	Cytoplasmic	Periplasmic	Cytoplasmic	cytoplasmic	Yes	SpII score=17.5632
D1DFC7	D1DFC7_NEIGO	rpsF	30S ribosomal protein S6	Cytoplasmic	Cytoplasmic	Cytoplasmic	Cytoplasmic	cytoplasmic	No	CYT
D1DFD4	D1DFD4_NEIGO	NGFG_01222	Carbonic anhydrase	Unknown	Periplasmic	Periplasmic	Periplasmic	Periplasmic	Yes	SpI score=19.5032
D1DG52	D1DG52_NEIGO	dnaK	Chaperone protein DnaK	Cytoplasmic	Cytoplasmic	Cytoplasmic	Cytoplasmic	cytoplasmic	No	CYT
D1DH12	D1DH12_NEIGO	NGFG_00189	Chromosome partitioning ATPase	Cytoplasmic	Cytoplasmic	Cytoplasmic	Cytoplasmic	cytoplasmic	No	CYT
D1DHJ2	D1DHJ2_NEIGO	NGFG_00369	Opacity protein	Outer Membrane	Extracellular	Outer Membrane	Outer Membrane	Outer Membrane	Yes	SpI score=17.8628
D1DHW3	D1DHW3_NEIGO	NGFG_00490	Cysteine synthase	Cytoplasmic	Cytoplasmic	Cytoplasmic	Cytoplasmic	cytoplasmic	No	CYT
D1DIU2	D1DIU2_NEIGO	sucC	Succinyl-CoA ligase [ADP-forming] subunit beta	Cytoplasmic	Cytoplasmic	Cytoplasmic	Cytoplasmic	cytoplasmic	No	CYT
D1DIV2	D1DIV2_NEIGO	aroA	3-phosphoshikimate 1-carboxyvinyltransferase	Cytoplasmic	Cytoplasmic	Cytoplasmic	Cytoplasmic	cytoplasmic	No	CYT
D1DJ21	D1DJ21_NEIGO	hscA	Chaperone protein HscA homolog	Cytoplasmic	Cytoplasmic	Outer Membrane	Periplasmic	cytoplasmic	No	TMH score=0.0617963
D1DJ53	D1DJ53_NEIGO	guaB	Inosine-5'-monophosphate dehydrogenase	Cytoplasmic	Cytoplasmic	Cytoplasmic	Cytoplasmic	cytoplasmic	No	CYT
D1DJL4	D1DJL4_NEIGO	infB	Translation initiation factor IF-2	Cytoplasmic	Cytoplasmic	Cytoplasmic	Cytoplasmic	cytoplasmic	No	CYT
D1DJT9	D1DJT9_NEIGO	pyrG	CTP synthase	Cytoplasmic	Cytoplasmic	Cytoplasmic	Cytoplasmic	cytoplasmic	No	SpI score=2.33819
D1DJV5	D1DJV5_NEIGO	NGFG_02032	Peptidyl-prolyl cis-trans isomerase	Outer Membrane	Periplasmic	Periplasmic	Outer Membrane	Periplasmic	Yes	SpII score=27.319
D1DKJ5	D1DKJ5_NEIGO	rpsM	30S ribosomal protein S13	Cytoplasmic	Cytoplasmic	Cytoplasmic	Cytoplasmic	cytoplasmic	No	CYT
D1DKK2	D1DKK2_NEIGO	rplF	50S ribosomal protein L6	Cytoplasmic	Periplasmic	Cytoplasmic	Cytoplasmic	cytoplasmic	No	CYT
D1DKL8	D1DKL8_NEIGO	fusA	Elongation factor G	Cytoplasmic	Cytoplasmic	Cytoplasmic	Cytoplasmic	cytoplasmic	No	CYT
D1DKT8	D1DKT8_NEIGO	NGFG_01824	Peptide methionine sulfoxide reductase msrA/msrB	Cytoplasmic	Periplasmic	Periplasmic	Periplasmic	Periplasmic	Yes	SpII score=8.11775
D1DKV0	D1DKV0_NEIGO	NGFG_01836	Membrane-bound lytic murein transglycosylase A	Outer Membrane	Extracellular	Periplasmic	Periplasmic	Periplasmic	Yes	SpII score=18.246
D1DL54	D1DL54_NEIGO	NGFG_01940	Phospholipase patatin family protein	Unknown	Cytoplasmic	Periplasmic	Cytoplasmic	cytoplasmic	Yes	SpII score=19.1567
D1DL93	D1DL93_NEIGO	NGFG_01979	Twitching motility protein	Cytoplasmic	Cytoplasmic	Cytoplasmic	Cytoplasmic	cytoplasmic	No	CYT
T2A2L7	T2A2L7_NEIGO	NGFG_02391	ComEA protein	Inner Membrane	Periplasmic	Periplasmic	Cytoplasmic	Periplasmic	Yes	SpI score=13.2932
D1DKH7	D1DKH7_NEIGO	NGFG_01716	Outer membrane protein OmpH	Unknown	Cytoplasmic	Cytoplasmic	Cytoplasmic	cytoplasmic	Yes	SpI score=9.05818
D1DHP6	D1DHP6_NEIGO	lptE	LPS-assembly lipoprotein LptE	Unknown	Cytoplasmic	Cytoplasmic	Cytoplasmic	cytoplasmic	No	SpII score=12.8215
D1DKX4	D1DKX4_NEIGO	rplM	50S ribosomal protein L13	Cytoplasmic	Periplasmic	Cytoplasmic	Cytoplasmic	cytoplasmic	No	CYT
D1DFZ8	D1DFZ8_NEIGO	rpsT	30S ribosomal protein S20	Cytoplasmic	Periplasmic	Cytoplasmic	Outer Membrane	cytoplasmic	No	CYT
D1DJX1	D1DJX1_NEIGO	NGFG_02048	Imidazoleglycerol-phosphate dehydratase	Cytoplasmic	Cytoplasmic	Cytoplasmic	Cytoplasmic	cytoplasmic	No	CYT
D1DFS4	D1DFS4_NEIGO	NGFG_01362	ABC transporter ATP-binding protein	Cytoplasmic	Cytoplasmic	Cytoplasmic	Inner Membrane	cytoplasmic	No	CYT
D1DFE8	D1DFE8_NEIGO	NGFG_01236	Uncharacterized protein	Cytoplasmic	Cytoplasmic	Cytoplasmic	Cytoplasmic	cytoplasmic	No	SpI score=4.62542
D1DGF3	D1DGF3_NEIGO	NGFG_01591	Cytochrome c	Unknown	Periplasmic	Periplasmic	Periplasmic	Periplasmic	No	TMH score=6.14811
D1DIG4	D1DIG4_NEIGO	NGFG_00691	Uncharacterized protein	Unknown	Periplasmic	Periplasmic	Periplasmic	Periplasmic	Yes	SpI score=9.61411
D1DKK0	D1DKK0_NEIGO	rpsE	30S ribosomal protein S5	Cytoplasmic	Cytoplasmic	Cytoplasmic	Cytoplasmic	cytoplasmic	No	CYT
D1DFP3	D1DFP3_NEIGO	NGFG_01331	Lipopolysaccharide transport periplasmic protein LptA	Unknown	Extracellular	Extracellular	Extracellular	extracellular	Yes	SpI score=10.2735
D1DGN7	D1DGN7_NEIGO	NGFG_00064	Uncharacterized protein	Outer Membrane	Extracellular	Outer Membrane	Outer Membrane	Outer Membrane	No	SpI score=2.19919
D1DGS3	D1DGS3_NEIGO	atpF	ATP synthase subunit b	Inner Membrane	Cytoplasmic	Cytoplasmic	Cytoplasmic	cytoplasmic	No	CYT
D1DHQ0	D1DHQ0_NEIGO	NGFG_00427	Uncharacterized protein	Cytoplasmic	Cytoplasmic	Cytoplasmic	Cytoplasmic	cytoplasmic	No	CYT
D1DJT5	D1DJT5_NEIGO	uvrA	UvrABC system protein A	Cytoplasmic	Cytoplasmic	Cytoplasmic	Inner Membrane	cytoplasmic	No	CYT
D1DKM0	D1DKM0_NEIGO	rpsL	30S ribosomal protein S12	Cytoplasmic	Extracellular	Periplasmic	Periplasmic	Periplasmic	No	CYT
D1DIK8	D1DIK8_NEIGO	secA	Protein translocase subunit SecA	Cytoplasmic	Cytoplasmic	Cytoplasmic	Cytoplasmic	cytoplasmic	No	CYT
D1DIQ5	D1DIQ5_NEIGO	NGFG_00782	Heme-utilization protein Hup	Outer Membrane	Extracellular	Outer Membrane	Outer Membrane	Outer Membrane	No	CYT
D1DIS9	D1DIS9_NEIGO	NGFG_00806	Peroxiredoxin	Unknown	Periplasmic	Periplasmic	Cytoplasmic	Periplasmic	No	CYT
D1DHI5	D1DHI5_NEIGO	NGFG_00362	MafB family adhesin protein	Unknown	Extracellular	Periplasmic	Cytoplasmic	Unknown	Yes	SpI score=8.76614
D1DJ57	D1DJ57_NEIGO	NGFG_00934	Bacterioferritin	Cytoplasmic	Cytoplasmic	Cytoplasmic	Cytoplasmic	cytoplasmic	No	CYT
D1DIH6	D1DIH6_NEIGO	NGFG_00703	Transglycosylase	Unknown	Periplasmic	Periplasmic	Outer Membrane	Periplasmic	Yes	SpI score=13.815
D1DHX1	D1DHX1_NEIGO	NGFG_00498	Twitching motility protein	Cytoplasmic	Cytoplasmic	Cytoplasmic	Cytoplasmic	cytoplasmic	No	CYT
D1DGP8	D1DGP8_NEIGO	NGFG_00075	Lipoprotein	Outer Membrane	Cytoplasmic	Outer Membrane	Outer Membrane	Outer Membrane	Yes	SpI score=18.9011
D1DHG3	D1DHG3_NEIGO	lolA	Outer-membrane lipoprotein carrier protein	Periplasmic	Periplasmic	Periplasmic	Periplasmic	Periplasmic	Yes	SpI score=15.7562
D1DI89	D1DI89_NEIGO	NGFG_00616	Succinyldiaminopimelate transaminase	Cytoplasmic	Cytoplasmic	Cytoplasmic	Cytoplasmic	cytoplasmic	No	CYT
D1DIL2	D1DIL2_NEIGO	NGFG_00739	Outer membrane protein H.8	Outer Membrane	Periplasmic	Periplasmic	Periplasmic	Periplasmic	Yes	SpII score=29.5945
D1DKV4	D1DKV4_NEIGO	metG	Methionine--tRNA ligase	Cytoplasmic	Cytoplasmic	Cytoplasmic	Cytoplasmic	cytoplasmic	No	CYT
D1DKL4	D1DKL4_NEIGO	rplB	50S ribosomal protein L2	Cytoplasmic	Cytoplasmic	Cytoplasmic	Cytoplasmic	cytoplasmic	No	CYT
D1DFE3	D1DFE3_NEIGO	proS	Proline--tRNA ligase	Cytoplasmic	Cytoplasmic	Cytoplasmic	Cytoplasmic	cytoplasmic	No	CYT
D1DJ17	D1DJ17_NEIGO	NGFG_00894	Lipoprotein	Unknown	Extracellular	Outer Membrane	Cytoplasmic	Unknown	Yes	SpII score=16.3258
D1DI83	D1DI83_NEIGO	NGFG_00610	Prepilin-type N-terminal cleavage/methylation domain-containing protein	Unknown	Extracellular	Outer Membrane	Inner Membrane	Unknown	No	TMH score=2.20961
D1DI43	D1DI43_NEIGO	NGFG_00570	Uncharacterized protein	Unknown	Cytoplasmic	Cytoplasmic	Cytoplasmic	cytoplasmic	Yes	SpI score=11.8591
D1DHF8	D1DHF8_NEIGO	rho	Transcription termination factor Rho	Cytoplasmic	Cytoplasmic	Cytoplasmic	Cytoplasmic	cytoplasmic	No	CYT
D1DJC9	D1DJC9_NEIGO	NGFG_01006	Uncharacterized protein	Unknown	Periplasmic	Periplasmic	Extracellular	Periplasmic	Yes	SpI score=11.1873
D1DHM9	D1DHM9_NEIGO	NGFG_00406	Cell division protein FtsN	Unknown	Periplasmic	Periplasmic	Extracellular	Periplasmic	No	SpI score=9.12765
D1DJS8	D1DJS8_NEIGO	NGFG_02005	Sulfatase	Inner Membrane	Cytoplasmic	Inner membrane	Inner Membrane	Inner Membrane	No	TMH score=5.2215
D1DKL0	D1DKL0_NEIGO	rplP	50S ribosomal protein L16	Cytoplasmic	Cytoplasmic	Cytoplasmic	Cytoplasmic	cytoplasmic	No	CYT
D1DF73	D1DF73_NEIGO	NGFG_01161	L-lactate dehydrogenase	Cytoplasmic	Cytoplasmic	Cytoplasmic	Cytoplasmic	cytoplasmic	No	CYT
D1DKK5	D1DKK5_NEIGO	rplE	50S ribosomal protein L5	Cytoplasmic	Cytoplasmic	Cytoplasmic	Cytoplasmic	cytoplasmic	No	CYT
D1DHC8	D1DHC8_NEIGO	NGFG_00305	Zinc/manganese ABC transporter substrate-binding protein	Periplasmic	Cytoplasmic	Periplasmic	Periplasmic	Periplasmic	Yes	SpI score=14.7051
D1DFC4	D1DFC4_NEIGO	rplI	50S ribosomal protein L9	Cytoplasmic	Cytoplasmic	Cytoplasmic	Cytoplasmic	cytoplasmic	No	CYT
D1DJD3	D1DJD3_NEIGO	NGFG_01010	Homoserine dehydrogenase	Cytoplasmic	Cytoplasmic	Cytoplasmic	Cytoplasmic	cytoplasmic	No	CYT

## Sheet: Crude 
entry no.	group probability	Uniprot ID	Accession	Gene	Description	PSORTb version 3.0.2	SubLoc v1.0	CELLO V.2.5	PSLpred	Final Prediction	SignalP 4.1 Server	LipoP 1.0 Server
125	1	D1DKI6	D1DKI6_NEIGO	NGFG_01725	Major outer membrane protein P.IB (PorB)	Outer Membrane	Extracellular	Outer Membrane	Outer Membrane	Outer Membrane	Yes	SpI score=16.4116
28	1	D1DFR9	D1DFR9_NEIGO	NGFG_01357	Outer membrane protein P.III	Outer Membrane	Periplasmic	Outer Membrane	Outer Membrane	Outer Membrane	Yes	SpI score=22.8921
46	1	D1DGL7	D1DGL7_NEIGO	groEL	60 kDa chaperonin	Cytoplasmic	Cytoplasmic	Cytoplasmic	Cytoplasmic	cytoplasmic	No	CYT
138	1	D1DKP9	D1DKP9_NEIGO	NGFG_01788	LysM protein	Unknown	Periplasmic	Periplasmic	Inner Membrane	Periplasmic	Yes	SpI score=17.6777
84	1	D1DIF6	D1DIF6_NEIGO	NGFG_00683	Lipoprotein NlpD	Outer Membrane	Periplasmic	Periplasmic	Extracellular	Periplasmic	No	CYT
43	1	D1DGB8	D1DGB8_NEIGO	NGFG_01556	NodT family efflux transporter, outer membrane factor (OMF) lipoprotein	Outer Membrane	Periplasmic	Outer Membrane	Outer Membrane	Outer Membrane	Yes	SpII score=10.7162
90	1	D1DIQ9	D1DIQ9_NEIGO	NGFG_00786	Lipoprotein	Inner Membrane	Periplasmic	Periplasmic	Cytoplasmic	Periplasmic	No	SpII score=18.8803
83	1	D1DIE8	D1DIE8_NEIGO	NGFG_00675	Lipoprotein	Unknown	Extracellular	Extracellular	Outer Membrane	extracellular	Yes	SpII score=14.9982
144	1	D1DL15	D1DL15_NEIGO	NGFG_01901	Phospholipid-binding protein	Periplasmic	Extracellular	Outer Membrane	Inner Membrane	Unknown	No	SpII score=17.4853
158	1	T2A4H1	T2A4H1_NEIGO	tuf	Elongation factor Tu	Cytoplasmic	Cytoplasmic	Cytoplasmic	Cytoplasmic	cytoplasmic	No	CYT
123	1	D1DKH6	D1DKH6_NEIGO	bamA	Outer membrane protein assembly factor BamA	Outer Membrane	Periplasmic	Outer Membrane	Outer Membrane	Outer Membrane	Yes	SpI score=11.9894
41	1	D1DGB6	D1DGB6_NEIGO	NGFG_01554	Membrane fusion protein mtrC	Inner membrane	Periplasmic	Periplasmic	Periplasmic	Periplasmic	Yes	SpII score=18.8156
54	1	D1DH55	D1DH55_NEIGO	NGFG_00232	Type IV pilus biogenesis and competence protein pilQ	Outer Membrane	Periplasmic	Outer Membrane	Outer Membrane	Outer Membrane	Yes	SpI score=11.1712
112	1	D1DK29	D1DK29_NEIGO	NGFG_02106	Uncharacterized protein	Unknown	Periplasmic	Periplasmic	Periplasmic	Periplasmic	Yes	SpI score=17.1957
106	1	D1DJV5	D1DJV5_NEIGO	NGFG_02032	Peptidyl-prolyl cis-trans isomerase	Outer Membrane	Periplasmic	Periplasmic	Outer Membrane	Periplasmic	Yes	SpII score=27.319
31	1	D1DFW3	D1DFW3_NEIGO	ftsZ	Cell division protein FtsZ	Cytoplasmic	Cytoplasmic	Cytoplasmic	Cytoplasmic	cytoplasmic	No	CYT
160a	1	D1DGI7	D1DGI7_NEIGO	NGFG_00014	Pilin pilS1c456	Periplasmic	Periplasmic	Periplasmic	Periplasmic	Periplasmic	No	CYT
160b	1	D1DKT5	D1DKT5_NEIGO	NGFG_01821	Pilin pilE	Extracellular	Periplasmic	Periplasmic	Periplasmic	Periplasmic	No	SpI score=1.92966
160c	1	D1DKT0	D1DKT0_NEIGO	NGFG_02253	Pilin pilS1c12	Unknown	Periplasmic	Periplasmic	Periplasmic	Periplasmic	No	CYT
160d	1	T2A4I6	T2A4I6_NEIGO	NGFG_02481	Pilin pilS6c1	Unknown	Extracellular	Extracellular	Outer Membrane	Extracellular	No	CYT
160e	1	D1DKT3	D1DKT3_NEIGO	NGFG_01819	Pilin pilEuss2	Unknown	Periplasmic	Periplasmic	outer Membrane	Periplasmic	No	CYT
160f	1	T2A362	T2A362_NEIGO,tr	NGFG_02431	Pilin pilS7	Unknown	Periplasmic	Periplasmic	Periplasmic	Periplasmic	No	CYT
160g	1	T2A3A7	T2A3A7_NEIGO	NGFG_02487	Pilin pilS1c3	Unknown	Periplasmic	Periplasmic	Periplasmic	Periplasmic	No	CYT
160h	1	T2A431	T2A431_NEIGO	NGFG_02484	Pilin pilS2c1	Unknown	periplasmic	Extracellular	Outer Membrane	Unknown	No	CYT
47	1	D1DGM9	D1DGM9_NEIGO	NGFG_00056	Adhesion and penetration protein	Extracellular	Outer Membrane	Outer Membrane	Outer Membrane	Outer Membrane	No	SpI score=3.78843
21	1	D1DFE4	D1DFE4_NEIGO	NGFG_01232	Pyruvate dehydrogenase E1 component	Cytoplasmic	Cytoplasmic	Cytoplasmic	Cytoplasmic	Cytoplasmic	No	CYT
155	1	T2A269	T2A269_NEIGO	pnp	Polyribonucleotide nucleotidyltransferase	Cytoplasmic	Cytoplasmic	Cytoplasmic	Cytoplasmic	Cytoplasmic	No	CYT
50	1	D1DGR6	D1DGR6_NEIGO	NGFG_00093	Lipoprotein	Inner Membrane	Periplasmic	Periplasmic	Periplasmic	Periplasmic	Yes	SpII score=29.2767
88	1	D1DIL2	D1DIL2_NEIGO	NGFG_00739	Outer membrane protein H.8	Outer Membrane	Periplasmic	Periplasmic	Periplasmic	Periplasmic	Yes	SpII score=29.5945
116	1	D1DK86	D1DK86_NEIGO	NGFG_01625	Peptidyl-prolyl cis-trans isomerase SurA	Inner Membrane	Cytoplasmic	Periplasmic	Periplasmic	Periplasmic	Yes	SpI score=19.3319
93	1	D1DIZ2	D1DIZ2_NEIGO	NGFG_00869	Uncharacterized protein	Unknown	Cytoplasmic	Cytoplasmic	Cytoplasmic	cytoplasmic	Yes	SpII score=10.3376
65	1	D1DHH6	D1DHH6_NEIGO	NGFG_00353	Major ferric iron-binding protein	Periplasmic	Periplasmic	Periplasmic	Periplasmic	Periplasmic	Yes	SpI score=18.4644
49	1	D1DGR2	D1DGR2_NEIGO	NGFG_00089	Soluble lytic murein transglycosylase	Periplasmic	Periplasmic	Outer Membrane	Periplasmic	Periplasmic	Yes	SpII score=23.6201
25	1	D1DFF6	D1DFF6_NEIGO	NGFG_01244	Uncharacterized protein	Unknown	Extracellular	Extracellular	Periplasmic	Extracellular	Yes	SpI score=23.1741
91	1	D1DIS9	D1DIS9_NEIGO	NGFG_00806	Peroxiredoxin	Unknown	Periplasmic	Periplasmic	Cytoplasmic	Periplasmic	No	CYT
122	1	D1DKF8	D1DKF8_NEIGO	rne	Ribonuclease E	Cytoplasmic	Cytoplasmic	Cytoplasmic	Cytoplasmic	Cytoplasmic	No	CYT
33	1	D1DFZ9	D1DFZ9_NEIGO	NGFG_01437	Phospholipase A1	Outer Membrane	Periplasmic	outer Membrane	Outer Membrane	Outer Membrane	Yes	SpI score=1.35381
66	1	D1DHJ2	D1DHJ2_NEIGO	NGFG_00369	Opacity protein	Outer Membrane	Extracellular	Outer Membrane	Outer Membrane	Outer Membrane	Yes	SpI score=17.8628
16	1	D1DFB4	D1DFB4_NEIGO	NGFG_01202	Type IV pilus biogenesis/stability protein PilW	Outer Membrane	Periplasmic	Periplasmic	Periplasmic	Periplasmic	No	SpII score=18.892
18	1	D1DFD4	D1DFD4_NEIGO	NGFG_01222	Carbonic anhydrase	Unknown	Periplasmic	Periplasmic	Periplasmic	Periplasmic	Yes	SpI score=19.5032
70	1	D1DHP1	D1DHP1_NEIGO	bamD	Outer membrane protein assembly factor BamD	Outer Membrane	Periplasmic	Periplasmic	Periplasmic	Periplasmic	No	CYT
32	1	D1DFZ7	D1DFZ7_NEIGO	NGFG_01435	Putrescine-binding periplasmic protein	Periplasmic	Periplasmic	Periplasmic	Periplasmic	Periplasmic	Yes	SpII score=28.0853
157	1	T2A2L7	T2A2L7_NEIGO	NGFG_02391	ComEA protein	Inner Membrane	Periplasmic	Periplasmic	Cytoplasmic	Periplasmic	Yes	SpI score=13.2932
22	1	D1DFE5	D1DFE5_NEIGO	NGFG_01233	Dihydrolipoyllysine-residue acetyltransferase	Cytoplasmic	Cytoplasmic	Cytoplasmic	Cytoplasmic	Cytoplasmic	No	CYT
29	1	D1DFT7	D1DFT7_NEIGO	NGFG_01375	Uncharacterized protein	Inner membrane	Extracellular	Extracellular	Outer Membrane	Extracellular	Yes	SpII score=16.1733
38	1	D1DG52	D1DG52_NEIGO	dnaK	Chaperone protein DnaK	Cytoplasmic	Cytoplasmic	Cytoplasmic	Cytoplasmic	cytoplasmic	No	CYT
52	1	D1DGS7	D1DGS7_NEIGO	atpD	ATP synthase subunit beta	Cytoplasmic	Cytoplasmic	Cytoplasmic	Cytoplasmic	Cytoplasmic	No	CYT
63	1	D1DHF9	D1DHF9_NEIGO	NGFG_00336	Phosphoenolpyruvate synthase	Cytoplasmic	Cytoplasmic	Cytoplasmic	Cytoplasmic	Cytoplasmic	No	CYT
99	1	D1DJ97	D1DJ97_NEIGO	NGFG_00974	Uncharacterized protein	Unknown	Cytoplasmic	Extracellular	Cytoplasmic	Cytoplasmic	Yes	SpI score=11.6246
137	1	D1DKN1	D1DKN1_NEIGO	rplA	50S ribosomal protein L1	Cytoplasmic	Cytoplasmic	Cytoplasmic	Cytoplasmic	Cytoplasmic	No	CYT
150	1	D1DL54	D1DL54_NEIGO	NGFG_01940	Phospholipase patatin family protein	Unknown	Cytoplasmic	Periplasmic	Cytoplasmic	cytoplasmic	Yes	SpII score=19.1567
19	1	D1DFD6	D1DFD6_NEIGO	NGFG_01224	C-terminal processing peptidase	Inner Membrane	Periplasmic	Periplasmic	Periplasmic	Periplasmic	Yes	SpI score=10.4233
56	1	D1DH57	D1DH57_NEIGO	NGFG_00234	Type IV pilus assembly protein PilO	Inner membrane	Periplasmic	Outer Membrane	Extracellular	Unknown	No	CYT
42	1	D1DGB7	D1DGB7_NEIGO	NGFG_01555	Hydrophobe/amphiphile efflux-1 (HAE1) family RND transporter	Inner membrane	Cytoplasmic	Inner membrane	Inner membrane	Inner membrane	No	TMH score=7.64561
57	1	D1DH59	D1DH59_NEIGO	NGFG_00236	Type IV pilus assembly protein PilM	Unknown	Extracellular	outer Membrane	Inner membrane	Unknown	No	CYT
76	1	D1DHZ6	D1DHZ6_NEIGO	NGFG_00523	Amino acid ABC transporter substrate-binding protein	Periplasmic	Periplasmic	Periplasmic	Periplasmic	Periplasmic	Yes	SpII score=23.8371
98	1	D1DJ64	D1DJ64_NEIGO	NGFG_00941	Outer membrane protein	Cytoplasmic	Cytoplasmic	Inner membrane	Cytoplasmic	Cytoplasmic	No	CYT
101	1	D1DJI9	D1DJI9_NEIGO	NGFG_02217	Adhesin mafA	Unknown	Extracellular	Outer Membrane	Extracellular	extracellular	No	SpII score=10.3256
58	1	D1DH60	D1DH60_NEIGO	NGFG_00237	Penicillin-binding protein 1A	Extracellular	Periplasmic	outer Membrane	Periplasmic	Periplasmic	No	CYT
141	1	D1DKU2	D1DKU2_NEIGO	NGFG_01828	Uncharacterized protein	Cytoplasmic	Periplasmic	Periplasmic	Periplasmic	Periplasmic	No	CYT
156	1	T2A2B7	T2A2B7_NEIGO	NGFG_02339	Uncharacterized protein	Periplasmic	Periplasmic	Periplasmic	Periplasmic	Periplasmic	Yes	SpII score=35.0665
69	1	D1DHN9	D1DHN9_NEIGO	NGFG_00416	IgA-specific serine endopeptidase autotransporter	Unknown	Extracellular	outer Membrane	Outer Membrane	Outer Membrane	Yes	SpI score=7.65946
73	1	D1DHW3	D1DHW3_NEIGO	NGFG_00490	Cysteine synthase	Cytoplasmic	Cytoplasmic	Cytoplasmic	Cytoplasmic	cytoplasmic	No	CYT
174	0.9999	D1DKX3	D1DKX3_NEIGO	rpsI	30S ribosomal protein S9	Cytoplasmic	Extracellular	Cytoplasmic	Cytoplasmic	Cytoplasmic	No	CYT
30	1	D1DFW2	D1DFW2_NEIGO	NGFG_01400	Cell division protein ftsA	Cytoplasmic	Cytoplasmic	Cytoplasmic	Cytoplasmic	Cytoplasmic	No	CYT
48	1	D1DGP8	D1DGP8_NEIGO	NGFG_00075	Lipoprotein	Outer Membrane	Cytoplasmic	Outer Membrane	Outer Membrane	Outer Membrane	Yes	SpI score=18.9011
71	1	D1DHP6	D1DHP6_NEIGO	lptE	LPS-assembly lipoprotein LptE	Unknown	Cytoplasmic	Cytoplasmic	Cytoplasmic	cytoplasmic	No	SpII score=12.8215
81	1	D1DI80	D1DI80_NEIGO	NGFG_00607	Type IV pilus modification protein PilV	Unknown	Periplasmic	Extracellular	Periplasmic	Periplasmic	No	CYT
114	1	D1DK42	D1DK42_NEIGO	NGFG_02119	Type IV pilus assembly protein PilC	Inner membrane	Cytoplasmic	Inner membrane	Inner membrane	Inner membrane	No	CYT
121	1	D1DKF2	D1DKF2_NEIGO	bamE	Outer membrane protein assembly factor BamE	Outer Membrane	Cytoplasmic	Periplasmic	Inner Membrane	Unknown	Yes	SpII score=13.7766
132	1	D1DKL4	D1DKL4_NEIGO	rplB	50S ribosomal protein L2	Cytoplasmic	Cytoplasmic	Cytoplasmic	Cytoplasmic	cytoplasmic	No	CYT
153	1	D1DL72	D1DL72_NEIGO	NGFG_01958	Glyceraldehyde-3-phosphate dehydrogenase	Cytoplasmic	Cytoplasmic	Cytoplasmic	Cytoplasmic	Cytoplasmic	No	CYT
14	1	D1DF93	D1DF93_NEIGO	eno	Enolase	Cytoplasmic	Cytoplasmic	Cytoplasmic	Cytoplasmic	Cytoplasmic	No	CYT
36	1	D1DG42	D1DG42_NEIGO	NGFG_01480	Efflux transporter, RND family, MFP subunit	Inner membrane	Periplasmic	Periplasmic	Periplasmic	Periplasmic	Yes	SpI score=7.17403
44	1	D1DGC3	D1DGC3_NEIGO	NGFG_01561	Glutamate dehydrogenase	Unknown	Cytoplasmic	Cytoplasmic	Cytoplasmic	Cytoplasmic	No	CYT
45	1	D1DGF3	D1DGF3_NEIGO	NGFG_01591	Cytochrome c	Unknown	Periplasmic	Periplasmic	Periplasmic	Periplasmic	No	TMH score=6.14811
60	1	D1DHE7	D1DHE7_NEIGO	NGFG_00324	Zinc-binding alcohol dehydrogenase	Cytoplasmic	Cytoplasmic	Cytoplasmic	Cytoplasmic	Cytoplasmic	No	CYT
89	1	D1DIN0	D1DIN0_NEIGO	dsbD	Thiol:disulfide interchange protein DsbD	Inner membrane	Cytoplasmic	Inner membrane	Inner membrane	Inner membrane	Yes	SpI score=13.968
117	1	D1DK87	D1DK87_NEIGO	lptD	LPS-assembly protein LptD	Outer Membrane	Extracellular	Outer Membrane	Outer Membrane	Outer Membrane	Yes	SpI score=8.64587
118	1	D1DK89	D1DK89_NEIGO	NGFG_01628	Thiol:disulfide interchange protein DsbA	Periplasmic	Periplasmic	Periplasmic	Periplasmic	Periplasmic	Yes	SpII score=28.0871
129	1	D1DKK7	D1DKK7_NEIGO	rplN	50S ribosomal protein L14	Cytoplasmic	Cytoplasmic	Cytoplasmic	Cytoplasmic	Cytoplasmic	No	CYT
130	1	D1DKL0	D1DKL0_NEIGO	rplP	50S ribosomal protein L16	Cytoplasmic	Cytoplasmic	Cytoplasmic	Cytoplasmic	cytoplasmic	No	CYT
136	1	D1DKM7	D1DKM7_NEIGO	rpoB	DNA-directed RNA polymerase subunit beta	Cytoplasmic	Cytoplasmic	Cytoplasmic	Cytoplasmic	Cytoplasmic	No	CYT
154	1	D1DL93	D1DL93_NEIGO	NGFG_01979	Twitching motility protein	Cytoplasmic	Cytoplasmic	Cytoplasmic	Cytoplasmic	cytoplasmic	No	CYT
11	1	D1DF67	D1DF67_NEIGO	clpX	ATP-dependent Clp protease ATP-binding subunit ClpX	Cytoplasmic	Cytoplasmic	Cytoplasmic	Cytoplasmic	Cytoplasmic	No	CYT
13	1	D1DF85	D1DF85_NEIGO	NGFG_01173	Lytic murein transglycosylase B	Inner Membrane	Cytoplasmic	Periplasmic	Cytoplasmic	cytoplasmic	Yes	SpII score=17.5632
39	1	D1DGA8	D1DGA8_NEIGO	NGFG_01546	Cytochrome c oxidase, cbb3-type, subunit II	Cytoplasmic	Cytoplasmic	Cytoplasmic	Cytoplasmic	Cytoplasmic	No	CYT
40	1	D1DGB0	D1DGB0_NEIGO	NGFG_01548	Cytochrome c oxidase, cbb3-type, subunit III	Periplasmic	Periplasmic	Periplasmic	Periplasmic	Periplasmic	No	TMH score=8.3512
59	1	D1DHC8	D1DHC8_NEIGO	NGFG_00305	Zinc/manganese ABC transporter substrate-binding protein	Periplasmic	Cytoplasmic	Periplasmic	Periplasmic	Periplasmic	Yes	SpI score=14.7051
64	1	D1DHG4	D1DHG4_NEIGO	NGFG_00341	Putrescine-binding periplasmic protein	Periplasmic	Periplasmic	Periplasmic	Periplasmic	Periplasmic	Yes	SpII score=26.5568
77	1	D1DHG5	D1DI07_NEIGO	ftsH	ATP-dependent zinc metalloprotease FtsH	Cytoplasmic	Cytoplasmic	Cytoplasmic	Extracellular	Cytoplasmic	No	CYT
108	1	D1DHG6	D1DJX1_NEIGO	NGFG_02048	Imidazoleglycerol-phosphate dehydratase	Cytoplasmic	Cytoplasmic	Cytoplasmic	Cytoplasmic	Cytoplasmic	No	CYT
113	1	D1DHG7	D1DK35_NEIGO	NGFG_02112	Uncharacterized protein	Unknown	Cytoplasmic	Cytoplasmic	Inner membrane	Cytoplasmic	No	CYT
128	1	D1DHG8	D1DKK4_NEIGO	rpsN	30S ribosomal protein S14	Cytoplasmic	Extracellular	Cytoplasmic	Outer Membrane	Cytoplasmic	No	CYT
134	1	D1DHG9	D1DKL7_NEIGO	rplC	50S ribosomal protein L3	Cytoplasmic	Extracellular	Periplasmic	Outer Membrane	Unknown	No	CYT
135	1	D1DHG10	D1DKL9_NEIGO	rpsG	30S ribosomal protein S7	cytoplasmic	Cytoplasmic	Cytoplasmic	Cytoplasmic	Cytoplasmic	No	CYT
147	1	D1DHG11	D1DL24_NEIGO	rpsB	30S ribosomal protein S2	Cytoplasmic	Cytoplasmic	Cytoplasmic	Cytoplasmic	cytoplasmic	No	CYT
161a	1	D1DHG12	D1DJI4_NEIGO	NGFG_02238	Opacity protein	Outer Membrane	Extracellular	Outer Membrane	Outer Membrane	Outer Membrane	No	CYT
161b	1	D1DHG13	T2A343_NEIGO,tr	NGFG_02406	Opacity protein	Outer Membrane	Extracellular	Outer Membrane	Outer Membrane	Outer Membrane	No	CYT
161c	1	D1DHG14	T2A2J6_NEIGO,tr	NGFG_02432	Opacity protein	Outer Membrane	Extracellular	Outer Membrane	Outer Membrane	Outer Membrane	No	CYT
162a	1	D1DHG15	T2A2N7_NEIGO	NGFG_02478	MafB family adhesin protein	Unknown	Extracellular	Periplasmic	Periplasmic	Periplasmic	Yes	SpI score=4.32354
162b	1	D1DHG16	D1DIE5_NEIGO,tr	NGFG_00672	MafB family adhesin protein	Unknown	Unknown	Unknown	Unknown	Unknown	No	CYT
12	1	D1DHG17	D1DF73_NEIGO	NGFG_01161	L-lactate dehydrogenase	Cytoplasmic	Cytoplasmic	Cytoplasmic	Cytoplasmic	cytoplasmic	No	CYT
26	1	D1DHG18	D1DFP3_NEIGO	NGFG_01331	Lipopolysaccharide transport periplasmic protein LptA	Unknown	Extracellular	Extracellular	Extracellular	extracellular	Yes	SpI score=10.2735
27	1	D1DHG19	D1DFP8_NEIGO	NGFG_01336	Glutamine synthetase	Cytoplasmic	Cytoplasmic	Cytoplasmic	Cytoplasmic	Cytoplasmic	No	CYT
35	1	D1DHG20	D1DG20_NEIGO	NGFG_01458	NAD(P) transhydrogenase subunit alpha	Inner membrane	Cytoplasmic	Inner membrane	Inner membrane	Inner membrane	No	CYT
51	1	D1DHG21	D1DGS3_NEIGO	atpF	ATP synthase subunit b	Inner Membrane	Cytoplasmic	Cytoplasmic	Cytoplasmic	cytoplasmic	No	CYT
55	1	D1DHG22	D1DH56_NEIGO	NGFG_00233	Type IV pilus assembly protein PilP	Inner membrane	Periplasmic	Extracellular	Extracellular	Extracellular	Yes	SpII score=17.802
61	1	D1DHG23	D1DHF0_NEIGO	secD	Protein translocase subunit SecD	Inner membrane	Periplasmic	Extracellular	Extracellular	Extracellular	Yes	SpII score=17.802
67	1	D1DHG24	D1DHJ6_NEIGO	NGFG_00373	Cell division protein ZipA	Unknown	Periplasmic	Periplasmic	Periplasmic	Periplasmic	Yes	SpI score=2.55067
79	1	D1DHG25	D1DI47_NEIGO	NGFG_00574	Uncharacterized protein	Unknown	Cytoplasmic	Periplasmic	Outer Membrane	Unknown	Yes	SpI score=15.9876
80	1	D1DHG26	D1DI65_NEIGO	NGFG_00592	Outer-membrane lipoprotein lolB	Unknown	Periplasmic	Periplasmic	Cytoplasmic	Periplasmic	No	SpII score=12.9788
95	1	D1DHG27	D1DJ01_NEIGO	NGFG_00878	DNA translocase ftsK 2	Inner membrane	Cytoplasmic	Cytoplasmic	Cytoplasmic	Cytoplasmic	No	CYT
102	1	D1DHG28	D1DJK4_NEIGO	NGFG_02152	Muramoyltetrapeptide carboxypeptidase	Cytoplasmic	Outer Membrane	Cytoplasmic	cytoplasmic	Cytoplasmic	No	SpII score=10.737
104	1	D1DHG29	D1DJL4_NEIGO	infB	Translation initiation factor IF-2	Cytoplasmic	Cytoplasmic	Cytoplasmic	Cytoplasmic	Cytoplasmic	No	CYT
110	1	D1DHG30	D1DJY5_NEIGO	alaS	Alanine--tRNA ligase	Cytoplasmic	Cytoplasmic	Cytoplasmic	Cytoplasmic	Cytoplasmic	No	CYT
124	1	D1DHG31	D1DKH7_NEIGO	NGFG_01716	Outer membrane protein OmpH	Unknown	Cytoplasmic	Cytoplasmic	Cytoplasmic	cytoplasmic	Yes	SpI score=9.05818
145	1	D1DHG32	D1DL16_NEIGO	NGFG_01902	Uncharacterized protein	Unknown	Periplasmic	Periplasmic	Extracellular	Periplasmic	No	SpI score=0.698343
146	1	D1DHG33	D1DL19_NEIGO	NGFG_01905	Uncharacterized protein	Unknown	Periplasmic	Periplasmic	Periplasmic	Periplasmic	No	CYT
151	1	D1DHG34	D1DL67_NEIGO	NGFG_01953	Electron transfer flavoprotein alpha subunit EtfA	Cytoplasmic	Cytoplasmic	Cytoplasmic	Cytoplasmic	Cytoplasmic	No	CYT
152	1	D1DHG35	D1DL68_NEIGO	NGFG_01954	Electron transfer flavoprotein beta subunit ETFB	Cytoplasmic	Cytoplasmic	Cytoplasmic	Cytoplasmic	cytoplasmic	No	CYT
167	0.9999	D1DHG36	D1DHG3_NEIGO	lolA	Outer-membrane lipoprotein carrier protein	Periplasmic	Periplasmic	Periplasmic	Periplasmic	Periplasmic	Yes	SpI score=15.7562
178	0.9997	D1DHG37	D1DIG7_NEIGO	NGFG_00694	Chaperone ClpB	Cytoplasmic	Cytoplasmic	Cytoplasmic	Cytoplasmic	Cytoplasmic	No	CYT
199	0.9875	D1DHG38	D1DG55_NEIGO	erpA	Putative iron-sulfur cluster insertion protein ErpA	Cytoplasmic	Cytoplasmic	Cytoplasmic	Cytoplasmic	Cytoplasmic	No	CYT
230	0.9864	D1DHG39	D1DFZ8_NEIGO	rpsT	30S ribosomal protein S20	Cytoplasmic	Periplasmic	Cytoplasmic	Outer Membrane	cytoplasmic	No	CYT
15	1	D1DHG40	D1DFA6_NEIGO	NGFG_01194	30S ribosomal protein S1	Cytoplasmic	Cytoplasmic	Cytoplasmic	Cytoplasmic	Cytoplasmic	No	CYT
17	1	D1DHG41	D1DFB7_NEIGO	tig	Trigger factor	Cytoplasmic	Cytoplasmic	Cytoplasmic	Cytoplasmic	Cytoplasmic	No	CYT
20	1	D1DHG42	D1DFD7_NEIGO	NGFG_01225	Metallopeptidase	Outer Membrane	Periplasmic	Periplasmic	Extracellular	Periplasmic	Yes	SpI score=17.5062
23	1	D1DHG43	D1DFE6_NEIGO	NGFG_01234	Dihydrolipoyl dehydrogenase	Cytoplasmic	Cytoplasmic	Cytoplasmic	Cytoplasmic	Cytoplasmic	No	CYT
34	1	D1DHG44	D1DG01_NEIGO	aspS	Aspartate--tRNA ligase	Cytoplasmic	Cytoplasmic	Cytoplasmic	Cytoplasmic	Cytoplasmic	No	CYT
53	1	D1DHG45	D1DGV4_NEIGO	yidC	Membrane protein insertase YidC	Inner membrane	Periplasmic	Periplasmic	Periplasmic	Periplasmic	No	SpI score=-0.00549141
62	1	D1DHG46	D1DHF8_NEIGO	rho	Transcription termination factor Rho	Cytoplasmic	Cytoplasmic	Cytoplasmic	Cytoplasmic	cytoplasmic	No	CYT
74	1	D1DHG47	D1DHW8_NEIGO	NGFG_00495	Signal peptidase I	Cytoplasmic	Cytoplasmic	Inner membrane	Inner membrane	Cytoplasmic	No	TMH score=9.14843
75	1	D1DHG48	D1DHY4_NEIGO	NGFG_00511	Uncharacterized protein	Inner membrane	Periplasmic	Periplasmic	Periplasmic	Periplasmic	No	CYT
82	1	D1DHG49	D1DID0_NEIGO	NGFG_00657	Cytochrome c	Periplasmic	Periplasmic	Periplasmic	Periplasmic	Periplasmic	Yes	SpII score=22.626
85	1	D1DHG50	D1DIG4_NEIGO	NGFG_00691	Uncharacterized protein	Unknown	Periplasmic	Periplasmic	Periplasmic	Periplasmic	Yes	SpI score=9.61411
94	1	D1DHG51	D1DIZ3_NEIGO	NGFG_00870	Uncharacterized protein	Unknown	Cytoplasmic	Cytoplasmic	Outer Membrane	Cytoplasmic	Yes	SpII score=20.8233
96	1	D1DHG52	D1DJ53_NEIGO	guaB	Inosine-5'-monophosphate dehydrogenase	Cytoplasmic	Cytoplasmic	Cytoplasmic	Cytoplasmic	cytoplasmic	No	CYT
103	1	D1DHG53	D1DJK6_NEIGO	NGFG_02154	Copper-containing nitrite reductase	Periplasmic	Periplasmic	Periplasmic	Periplasmic	Periplasmic	Yes	SpII score=29.6052
105	1	D1DHG54	D1DJT3_NEIGO	NGFG_02010	TonB-dependent receptor	Unknown	Extracellular	Outer Membrane	Outer Membrane	Outer Membrane	Yes	SpI score=5.06264
111	1	D1DHG55	D1DK08_NEIGO	NGFG_02085	Histidine-binding protein	Periplasmic	Periplasmic	Periplasmic	Periplasmic	Periplasmic	Yes	SpII score=27.7805
115	1	D1DHG56	D1DK75_NEIGO	NGFG_01614	Uncharacterized protein	Periplasmic	Periplasmic	Periplasmic	Cytoplasmic	Periplasmic	Yes	SpI score=14.7547
120	1	D1DHG57	D1DKD9_NEIGO	NGFG_01678	Catalase	Periplasmic	Cytoplasmic	Periplasmic	Cytoplasmic	Cytoplasmic	No	CYT
127	1	D1DHG58	D1DKK0_NEIGO	rpsE	30S ribosomal protein S5	Cytoplasmic	Cytoplasmic	Cytoplasmic	Cytoplasmic	cytoplasmic	No	CYT
131	1	D1DHG59	D1DKL1_NEIGO	rpsC	30S ribosomal protein S3	Cytoplasmic	Cytoplasmic	Cytoplasmic	Inner membrane	Cytoplasmic	No	CYT
133	1	D1DHG60	D1DKL6_NEIGO	rplD	50S ribosomal protein L4	Cytoplasmic	Periplasmic	Periplasmic	Periplasmic	Periplasmic	No	CYT
139	1	D1DHG61	D1DKT8_NEIGO	NGFG_01824	Peptide methionine sulfoxide reductase msrA/msrB	Cytoplasmic	Periplasmic	Periplasmic	Periplasmic	Periplasmic	Yes	SpII score=8.11775
140	1	D1DHG62	D1DKU1_NEIGO	NGFG_01827	ABC transporter periplasmic binding protein, thiB subfamily	Periplasmic	Periplasmic	Periplasmic	Periplasmic	Periplasmic	Yes	SpI score=5.21449
142	1	D1DHG63	D1DKV0_NEIGO	NGFG_01836	Membrane-bound lytic murein transglycosylase A	Outer Membrane	Extracellular	Periplasmic	Periplasmic	Periplasmic	Yes	SpII score=18.246
163	0.9999	D1DHG64	D1DFU3_NEIGO	NGFG_01381	Thiol:disulfide interchange protein	Periplasmic	Cytoplasmic	Periplasmic	Periplasmic	Periplasmic	Yes	SpI score=10.0367
165	0.9999	D1DHG65	D1DG43_NEIGO	NGFG_01481	Macrolide export ATP-binding/permease MacB	Cytoplasmic	Cytoplasmic	Inner membrane	Inner membrane	Inner membrane	No	CYT
169	0.9999	D1DHG66	D1DIT9_NEIGO	NGFG_00816	2-oxoglutarate dehydrogenase E2 component (Dihydrolipoamide succinyltransferase)	Cytoplasmic	Cytoplasmic	Cytoplasmic	Cytoplasmic	Cytoplasmic	No	CYT
171	0.9999	D1DHG67	D1DJG6_NEIGO	NGFG_01043	DNA polymerase III, subunit gamma and tau	Cytoplasmic	Periplasmic	Periplasmic	Periplasmic	Periplasmic	No	CYT
173	0.9999	D1DHG68	D1DKL5_NEIGO	rplW	50S ribosomal protein L23	Cytoplasmic	Periplasmic	Cytoplasmic	Periplasmic	Cytoplasmic	No	CYT
175	0.9998	D1DHG69	D1DGA7_NEIGO	NGFG_01545	Cytochrome c oxidase, cbb3-type, subunit I	Inner membrane	Cytoplasmic	Inner membrane	Inner membrane	Inner membrane	No	TMH score=12.0244
228	0.9875	D1DHG70	D1DL61_NEIGO	NGFG_01947	Lipoprotein	Inner membrane	Cytoplasmic	Inner membrane	Inner membrane	Inner membrane	No	TMH score=12.0244
10	1	D1DHG71	D1DF35_NEIGO	leuB	3-isopropylmalate dehydrogenase	Cytoplasmic	Cytoplasmic	Cytoplasmic	Cytoplasmic	Cytoplasmic	No	CYT
24	1	D1DHG72	D1DFE8_NEIGO	NGFG_01236	Uncharacterized protein	Cytoplasmic	Cytoplasmic	Cytoplasmic	Cytoplasmic	cytoplasmic	No	SpI score=4.62542
37	1	D1DHG73	D1DG44_NEIGO	NGFG_01482	Thiol:disulfide interchange protein DsbC	Periplasmic	Periplasmic	Periplasmic	Periplasmic	Periplasmic	Yes	SpII score=16.6231
68	1	D1DHG74	D1DHK9_NEIGO	NGFG_00386	Uncharacterized protein	Unknown	Periplasmic	Periplasmic	Extracellular	Periplasmic	Yes	SpI score=8.38976
72	1	D1DHG75	D1DHU7_NEIGO	hfq	RNA-binding protein Hfq	Cytoplasmic	Periplasmic	Periplasmic	Periplasmic	Periplasmic	No	CYT
78	1	D1DHG76	D1DI43_NEIGO	NGFG_00570	Uncharacterized protein	Unknown	Cytoplasmic	Cytoplasmic	Cytoplasmic	cytoplasmic	Yes	SpI score=11.8591
86	1	D1DHG77	D1DII4_NEIGO	NGFG_00711	Ferredoxin	Inner membrane	Cytoplasmic	Inner membrane	Inner membrane	Inner membrane	No	CYT
87	1	D1DHG78	D1DIK8_NEIGO	secA	Protein translocase subunit SecA	Cytoplasmic	Cytoplasmic	Cytoplasmic	Cytoplasmic	cytoplasmic	No	CYT
92	1	D1DHG79	D1DIU0_NEIGO	NGFG_00817	Dihydrolipoyl dehydrogenase	Cytoplasmic	Cytoplasmic	Cytoplasmic	Cytoplasmic	Cytoplasmic	No	CYT
97	1	D1DHG80	D1DJ57_NEIGO	NGFG_00934	Bacterioferritin	Cytoplasmic	Cytoplasmic	Cytoplasmic	Cytoplasmic	cytoplasmic	No	CYT
100	1	D1DHG81	D1DJG8_NEIGO	recA	Protein RecA	Cytoplasmic	Cytoplasmic	Cytoplasmic	Cytoplasmic	Cytoplasmic	No	CYT
107	1	D1DHG82	D1DJW0_NEIGO	NGFG_02037	Aconitate hydratase 2	Cytoplasmic	Cytoplasmic	Cytoplasmic	Cytoplasmic	Cytoplasmic	No	CYT
109	1	D1DHG83	D1DJY4_NEIGO	NGFG_02061	Putrescine-binding periplasmic protein	Periplasmic	Periplasmic	Periplasmic	Periplasmic	Periplasmic	No	SpII score=22.1105
119	1	D1DHG84	D1DKC6_NEIGO	NGFG_01665	Uncharacterized protein	Inner membrane	Cytoplasmic	Inner membrane	Inner membrane	Inner membrane	No	TMH score=11.7453
126	1	D1DHG85	D1DKJ5_NEIGO	rpsM	30S ribosomal protein S13	Cytoplasmic	Cytoplasmic	Cytoplasmic	Cytoplasmic	cytoplasmic	No	CYT
143	1	D1DHG86	D1DKZ7_NEIGO	NGFG_01883	Uncharacterized protein	Unknown	Periplasmic	Periplasmic	Periplasmic	Periplasmic	No	SpI score=3.66868
148	1	D1DHG87	D1DL38_NEIGO	NGFG_01924	Signal peptide peptidase SppA, 36K type	Inner membrane	Cytoplasmic	Cytoplasmic	Cytoplasmic	Cytoplasmic	No	CYT
149	1	D1DHG88	D1DL48_NEIGO	NGFG_01934	Outer membrane protein	Outer Membrane	Periplasmic	Outer Membrane	Outer Membrane	Outer Membrane	No	CYT
164	0.9999	D1DHG89	D1DG40_NEIGO	NGFG_01478	Alcohol dehydrogenase, propanol-preferring	Cytoplasmic	Cytoplasmic	Cytoplasmic	Cytoplasmic	Cytoplasmic	No	CYT
166	0.9999	D1DHG90	D1DG63_NEIGO	nqrF	Na(+)-translocating NADH-quinone reductase subunit F	Cytoplasmic	Cytoplasmic	Periplasmic	Cytoplasmic	Cytoplasmic	No	TMH score=0.10640
168	0.9999	D1DHG91	D1DIC9_NEIGO	NGFG_00656	CMP-N-acetylneuraminate-beta-galactosamide-alpha-2,3-sialyltransferase	Cytoplasmic	Cytoplasmic	Periplasmic	Cytoplasmic	Cytoplasmic	No	CYT
170	0.9999	D1DHG92	D1DIW3_NEIGO	NGFG_00840	Uncharacterized protein	Unknown	Extracellular	Periplasmic	Inner membrane	Unknown	Yes	SpII score=20.0311
172	0.9999	D1DHG93	D1DKE5_NEIGO	gyrB	DNA gyrase subunit B	Cytoplasmic	Cytoplasmic	Cytoplasmic	Cytoplasmic	Cytoplasmic	No	CYT
176	0.9998	D1DHG94	D1DI40_NEIGO	NGFG_00567	Uncharacterized protein	Unknown	Periplasmic	Periplasmic	Periplasmic	Periplasmic	Yes	SpII score=12.8301
177	0.9998	D1DHG95	D1DIT5_NEIGO	NGFG_00812	Succinate dehydrogenase and fumarate reductase iron-sulfur protein	Inner membrane	Cytoplasmic	Cytoplasmic	Cytoplasmic	Cytoplasmic	No	CYT
179	0.9997	D1DHG96	D1DKK5_NEIGO	rplE	50S ribosomal protein L5	Cytoplasmic	Cytoplasmic	Cytoplasmic	Cytoplasmic	cytoplasmic	No	CYT
180	0.9996	D1DHG97	D1DFU0_NEIGO	NGFG_01378	Uncharacterized protein	Unknown	Cytoplasmic	Cytoplasmic	Outer Membrane	Cytoplasmic	No	CYT
181	0.9996	D1DHG98	D1DKL8_NEIGO	fusA	Elongation factor G	Cytoplasmic	Cytoplasmic	Cytoplasmic	Cytoplasmic	cytoplasmic	No	CYT
183	0.999	D1DHG99	D1DK46_NEIGO	NGFG_02123	Type IV pilus assembly protein pilF	Cytoplasmic	Cytoplasmic	Cytoplasmic	Cytoplasmic	Cytoplasmic	No	CYT
184	0.9988	D1DHG100	D1DKW8_NEIGO	NGFG_01854	Ubiquinol-cytochrome c reductase iron-sulfur subunit	Inner membrane	Periplasmic	Periplasmic	Cytoplasmic	Periplasmic	No	SpI score=3.16612
186	0.9985	D1DHG101	D1DKR3_NEIGO	NGFG_01802	Lipoprotein	Unknown	Cytoplasmic	Cytoplasmic	Cytoplasmic	Cytoplasmic	No	SpII score=11.7479
187	0.998	D1DHG102	D1DGF9_NEIGO	NGFG_01597	Paraquat-inducible protein B	Unknown	Periplasmic	Outer Membrane	Periplasmic	Periplasmic	No	TMH score=1.20599
188	0.9959	D1DHG103	D1DJT9_NEIGO	pyrG	CTP synthase	Cytoplasmic	Cytoplasmic	Cytoplasmic	Cytoplasmic	cytoplasmic	No	SpI score=2.33819
194	0.9875	D1DHG104	D1DFU2_NEIGO	NGFG_01380	Cell division protein FtsN	Unknown	Periplasmic	Periplasmic	Extracellular	Periplasmic	No	CYT
202	0.9875	D1DHG105	D1DGM2_NEIGO	NGFG_00049	Lipoprotein	Unknown	Periplasmic	Periplasmic	Periplasmic	Periplasmic	No	SpII score=17.667
213	0.9875	D1DHG106	D1DI79_NEIGO	NGFG_00606	Prepilin-type N-terminal cleavage/methylation domain-containing protein	Unknown	Cytoplasmic	Periplasmic	Periplasmic	Periplasmic	No	TMH score=4.27783
238	0.9864	D1DHG107	D1DJE5_NEIGO	NGFG_01022	Uncharacterized protein	Unknown	Extracellular	Extracellular	Cytoplasmic	Extracellular	Yes	SpI score=19.8541
276	0.9798	D1DHG108	D1DKI9_NEIGO	NGFG_01728	Site-determining protein	Cytoplasmic	Cytoplasmic	Cytoplasmic	Cytoplasmic	Cytoplasmic	No	CYT
283	0.9732	D1DHG109	D1DGS2_NEIGO	NGFG_00099	ATP synthase subunit C	Inner membrane	Cytoplasmic	Inner membrane	Inner membrane	Inner membrane	No	TMH score=8.88657
190	0.9875	D1DHG110	D1DFA2_NEIGO	NGFG_01190	Membrane-bound lytic murein transglycosylase D	Unknown	Periplasmic	Outer Membrane	Periplasmic	Periplasmic	Yes	SpI score=11.1654
191	0.9875	D1DHG111	D1DFC7_NEIGO	rpsF	30S ribosomal protein S6	Cytoplasmic	Cytoplasmic	Cytoplasmic	Cytoplasmic	cytoplasmic	No	CYT
192	0.9875	D1DHG112	D1DFE3_NEIGO	proS	Proline--tRNA ligase	Cytoplasmic	Cytoplasmic	Cytoplasmic	Cytoplasmic	cytoplasmic	No	CYT
193	0.9875	D1DHG113	D1DFF2_NEIGO	NGFG_01240	Uncharacterized protein	Unknown	Cytoplasmic	Extracellular	Cytoplasmic	Cytoplasmic	Yes	SpI score=11.7838
195	0.9875	D1DHG114	D1DFU9_NEIGO	NGFG_01387	Penicillin-binding protein 2	Inner membrane	Periplasmic	Periplasmic	Inner membrane	Periplasmic	No	CYT
196	0.9875	D1DHG115	D1DFZ1_NEIGO	NGFG_01429	N-acetylmuramoyl-L-alanine amidase AmiC	Unknown	Periplasmic	Periplasmic	Periplasmic	Periplasmic	Yes	SpI score=10.5715
197	0.9875	D1DHG116	D1DG41_NEIGO	NGFG_01479	Prepilin-type N-terminal cleavage/methylation domain-containing protein	Unknown	Extracellular	Extracellular	Inner membrane	Extracellular	No	CYT
198	0.9875	D1DHG117	D1DG47_NEIGO	NGFG_01485	Cadmium resistance transporter	Inner membrane	Cytoplasmic	Inner membrane	Inner membrane	Inner membrane	No	TMH score=5.95819
200	0.9875	D1DHG118	D1DG61_NEIGO	NGFG_01499	Thiamine biosynthesis lipoprotein	Unknown	Cytoplasmic	Outer Membrane	Extracellular	Unknown	No	SpII score=9.67174
201	0.9875	D1DHG119	D1DGF8_NEIGO	NGFG_01596	Uncharacterized protein	Unknown	Periplasmic	Periplasmic	Extracellular	Periplasmic	No	SpI score=8.13025
203	0.9875	D1DHG120	D1DGP5_NEIGO	NGFG_00072	ABC transporter substrate-binding protein virulence factor Mce	Unknown	Extracellular	Extracellular	Inner membrane	Extracellular	No	SpI score=8.68565
204	0.9875	D1DHG121	D1DGS1_NEIGO	atpB	ATP synthase subunit a	Inner membrane	Cytoplasmic	Inner membrane	Inner membrane	Inner membrane	No	CYT
205	0.9875	D1DHG122	D1DGS4_NEIGO	atpH	ATP synthase subunit delta	Cytoplasmic	Cytoplasmic	Cytoplasmic	Cytoplasmic	Cytoplasmic	No	CYT
206	0.9875	D1DHG123	D1DH04_NEIGO	carB	Carbamoyl-phosphate synthase large chain	Unknown	Cytoplasmic	Cytoplasmic	Cytoplasmic	Cytoplasmic	No	CYT
207	0.9875	D1DHG124	D1DH58_NEIGO	NGFG_00235	Type IV pilus assembly protein PilN	Inner membrane	Periplasmic	Periplasmic	Inner membrane	periplasmic	No	CYT
208	0.9875	D1DHG125	D1DHF1_NEIGO	secF	Protein-export membrane protein SecF	Inner membrane	Cytoplasmic	Inner membrane	Inner membrane	Inner membrane	Yes	TMH score=1.49808
209	0.9875	D1DHG126	D1DHR3_NEIGO	thrS	Threonine--tRNA ligase	Cytoplasmic	Cytoplasmic	Cytoplasmic	Cytoplasmic	Cytoplasmic	No	CYT
210	0.9875	D1DHG127	D1DHX1_NEIGO	NGFG_00498	Twitching motility protein	Cytoplasmic	Cytoplasmic	Cytoplasmic	Cytoplasmic	cytoplasmic	No	CYT
211	0.9875	D1DHG128	D1DHY2_NEIGO	NGFG_00509	Uncharacterized protein	Unknown	Extracellular	Extracellular	Periplasmic	Extracellular	Yes	SpI score=18.1552
212	0.9875	D1DHG129	D1DHY5_NEIGO	NGFG_00512	Heme biosynthesis-associated protein HemY	Unknown	Cytoplasmic	Inner membrane	Cytoplasmic	Cytoplasmic	No	TMH score=13.99
214	0.9875	D1DHG130	D1DI81_NEIGO	NGFG_00608	Type IV pilus assembly protein PilW	Unknown	Periplasmic	Outer Membrane	Cytoplasmic	Unknown	No	CYT
215	0.9875	D1DHG131	D1DIT4_NEIGO	NGFG_00811	Succinate dehydrogenase, flavoprotein subunit	Inner membrane	Cytoplasmic	Cytoplasmic	Periplasmic	Cytoplasmic	No	CYT
216	0.9875	D1DHG132	D1DJE7_NEIGO	NGFG_01024	Peptidyl-prolyl cis-trans isomerase D	Inner membrane	Periplasmic	Periplasmic	Periplasmic	Periplasmic	No	SpI score=3.73531
217	0.9875	D1DHG133	D1DJL9_NEIGO	NGFG_02167	Probable transcriptional regulatory protein NGFG_02167	Cytoplasmic	Cytoplasmic	Cytoplasmic	Outer Membrane	Cytoplasmic	No	CYT
218	0.9875	D1DHG134	D1DJR6_NEIGO	NGFG_01993	Magnesium transporter	Inner membrane	Cytoplasmic	Cytoplasmic	Cytoplasmic	Cytoplasmic	No	CYT
219	0.9875	D1DHG135	D1DJT0_NEIGO	trpD	Anthranilate phosphoribosyltransferase	Cytoplasmic	Cytoplasmic	Cytoplasmic	Cytoplasmic	Cytoplasmic	No	CYT
220	0.9875	D1DHG136	D1DJT5_NEIGO	uvrA	UvrABC system protein A	Cytoplasmic	Cytoplasmic	Cytoplasmic	Inner Membrane	cytoplasmic	No	CYT
221	0.9875	D1DHG137	D1DJW8_NEIGO	NGFG_02045	Uncharacterized protein	Cytoplasmic	Cytoplasmic	Cytoplasmic	Cytoplasmic	Cytoplasmic	No	CYT
222	0.9875	D1DHG138	D1DJX9_NEIGO	NGFG_02056	4-carboxymuconolactone decarboxylase	Unknown	Periplasmic	Cytoplasmic	Cytoplasmic	Cytoplasmic	No	CYT
223	0.9875	D1DHG139	D1DKH5_NEIGO	NGFG_01714	RIP metalloprotease RseP	Inner membrane	Cytoplasmic	Inner membrane	Inner membrane	Inner membrane	No	CYT
224	0.9875	D1DHG140	D1DKJ3_NEIGO	rpsD	30S ribosomal protein S4	Cytoplasmic	Periplasmic	Cytoplasmic	Cytoplasmic	Cytoplasmic	No	CYT
225	0.9875	D1DHG141	D1DKJ9_NEIGO	rpmD	50S ribosomal protein L30	Cytoplasmic	Cytoplasmic	Cytoplasmic	Cytoplasmic	Cytoplasmic	No	CYT
226	0.9875	D1DHG142	D1DKK6_NEIGO	rplX	50S ribosomal protein L24	Cytoplasmic	Cytoplasmic	Cytoplasmic	Cytoplasmic	Cytoplasmic	No	CYT
227	0.9875	D1DHG143	D1DL01_NEIGO	NGFG_01887	Integral membrane protein	Inner membrane	Cytoplasmic	Inner membrane	Inner membrane	Inner membrane	No	CYT
229	0.9864	D1DHG144	D1DF62_NEIGO	NGFG_01150	ATP-dependent RNA helicase	cytoplasmic	Cytoplasmic	Cytoplasmic	Cytoplasmic	Cytoplasmic	No	CYT
231	0.9864	D1DHG145	D1DG26_NEIGO	NGFG_01464	Xaa-Pro aminopeptidase	Unknown	Cytoplasmic	Cytoplasmic	Cytoplasmic	Cytoplasmic	No	CYT
232	0.9864	D1DHG146	D1DGS5_NEIGO	atpA	ATP synthase subunit alpha	cytoplasmic	Cytoplasmic	Cytoplasmic	Cytoplasmic	Cytoplasmic	No	CYT
233	0.9864	D1DHG147	D1DHE9_NEIGO	NGFG_00326	Preprotein translocase, YajC subunit	Inner membrane	Periplasmic	Cytoplasmic	Inner membrane	Inner membrane	No	CYT
234	0.9864	D1DHG148	D1DHI5_NEIGO	NGFG_00362	MafB family adhesin protein	Unknown	Extracellular	Periplasmic	Cytoplasmic	Unknown	Yes	SpI score=8.76614
235	0.9864	D1DHG149	D1DHZ1_NEIGO	NGFG_00518	DNA repair protein radA	Cytoplasmic	Cytoplasmic	Cytoplasmic	Cytoplasmic	Cytoplasmic	No	CYT
236	0.9864	D1DHG150	D1DIT8_NEIGO	NGFG_00815	Oxoglutarate dehydrogenase (Succinyl-transferring), E1 component	Cytoplasmic	Cytoplasmic	Cytoplasmic	Cytoplasmic	Cytoplasmic	No	CYT
237	0.9864	D1DHG151	D1DJ16_NEIGO	NGFG_00893	Uncharacterized protein	Unknown	Periplasmic	Periplasmic	Extracellular	Periplasmic	No	SpII score=19.2122
239	0.9864	D1DHG152	D1DJW2_NEIGO	ilvC	Ketol-acid reductoisomerase	Cytoplasmic	Cytoplasmic	Cytoplasmic	Cytoplasmic	Cytoplasmic	No	CYT
240	0.9864	D1DHG153	D1DJW5_NEIGO	NGFG_02042	Acetolactate synthase	Cytoplasmic	Cytoplasmic	Periplasmic	Cytoplasmic	Cytoplasmic	No	CYT
241	0.9864	D1DHG154	D1DJW6_NEIGO	NGFG_02043	Lipoprotein	Inner membrane	Periplasmic	Periplasmic	Periplasmic	Periplasmic	Yes	SpII score=17.8334
242	0.9864	D1DHG155	D1DK61_NEIGO	NGFG_02138	Outer membrane protein OmpU	Unknown	Periplasmic	Outer Membrane	Outer Membrane	Outer Membrane	No	SpI score=1.33627
243	0.9864	D1DHG156	D1DKD4_NEIGO	acpP	Acyl carrier protein	Cytoplasmic	Cytoplasmic	Cytoplasmic	Cytoplasmic	Cytoplasmic	No	CYT
244	0.9864	D1DHG157	T2A382_NEIGO	NGFG_02457	Multidrug resistance efflux pump membrane protein A	Inner membrane	Cytoplasmic	Outer Membrane	Outer Membrane	Outer Membrane	No	CYT
245	0.9853	D1DHG158	D1DFR2_NEIGO,tr	NGFG_01350	MafB family adhesin protein	Unknown	Extracellular	Periplasmic	Outer Membrane	Unknown	Yes	SpI score=22.7327
246	0.9853	D1DHG159	D1DG04_NEIGO	speB	Agmatinase	Cytoplasmic	Cytoplasmic	Cytoplasmic	Cytoplasmic	Cytoplasmic	No	CYT
247	0.9853	D1DHG160	D1DG66_NEIGO	nqrC	Na(+)-translocating NADH-quinone reductase subunit C	Unknown	Periplasmic	Periplasmic	Cytoplasmic	Periplasmic	No	SpI score=4.66974
248	0.9853	D1DHG161	D1DH98_NEIGO	NGFG_00275	Peptidase Do	Periplasmic	Cytoplasmic	Outer Membrane	Periplasmic	Periplasmic	Yes	SpII score=18.1366
249	0.9853	D1DHG162	D1DHD4_NEIGO	rpsP	30S ribosomal protein S16	Cytoplasmic	Extracellular	Cytoplasmic	Outer Membrane	Cytoplasmic	No	CYT
250	0.9853	D1DHG163	D1DI83_NEIGO	NGFG_00610	Prepilin-type N-terminal cleavage/methylation domain-containing protein	Unknown	Extracellular	Outer Membrane	Inner Membrane	Unknown	No	TMH score=2.20961
251	0.9853	D1DHG164	D1DK40_NEIGO	dapD	2,3,4,5-tetrahydropyridine-2,6-dicarboxylate N-succinyltransferase	Cytoplasmic	Cytoplasmic	Cytoplasmic	Cytoplasmic	Cytoplasmic	No	CYT
252	0.9853	D1DHG165	D1DKL2_NEIGO	rplV	50S ribosomal protein L22	Cytoplasmic	Cytoplasmic	Cytoplasmic	Cytoplasmic	Cytoplasmic	No	CYT
253	0.9853	D1DHG166	T2A3E9_NEIGO	htpX	Protease HtpX homolog	Inner membrane	Cytoplasmic	Inner membrane	Inner membrane	Inner membrane	No	CYT
254	0.9842	D1DHG167	D1DGT9_NEIGO	NGFG_00116	3-oxoacyl-[acyl-carrier-protein] reductase	Unknown	Cytoplasmic	Cytoplasmic	Cytoplasmic	Cytoplasmic	No	CYT
255	0.9842	D1DHG168	D1DHN3_NEIGO	NGFG_00410	Polar amino acid ABC transporter ATP-binding protein	Inner membrane	Cytoplasmic	Cytoplasmic	Inner membrane	Inner membrane	No	CYT
256	0.9842	D1DHG169	D1DHU1_NEIGO	ubiE	Ubiquinone/menaquinone biosynthesis C-methyltransferase UbiE	Inner membrane	Cytoplasmic	Cytoplasmic	Inner membrane	Inner membrane	No	CYT
257	0.9842	D1DHG170	D1DIU7_NEIGO	NGFG_00824	Uncharacterized protein	Unknown	Cytoplasmic	Cytoplasmic	Cytoplasmic	Cytoplasmic	No	CYT
258	0.9842	D1DHG171	D1DJ30_NEIGO	accA	Acetyl-coenzyme A carboxylase carboxyl transferase subunit alpha	Cytoplasmic	Cytoplasmic	Cytoplasmic	Cytoplasmic	Cytoplasmic	No	CYT
259	0.9842	D1DHG172	D1DKI4_NEIGO	valS	Valine--tRNA ligase	Cytoplasmic	Cytoplasmic	Cytoplasmic	Cytoplasmic	Cytoplasmic	No	CYT
260	0.9842	D1DHG173	D1DKS6_NEIGO	dnaJ	Chaperone protein DnaJ	Cytoplasmic	Cytoplasmic	Cytoplasmic	Cytoplasmic	Cytoplasmic	No	CYT
261	0.9831	D1DHG174	D1DFQ1_NEIGO	NGFG_01339	Uncharacterized protein	Unknown	Cytoplasmic	Cytoplasmic	Cytoplasmic	Cytoplasmic	No	SpI score=6.15849
262	0.9831	D1DHG175	D1DG17_NEIGO	NGFG_01455	NAD(P) transhydrogenase subunit beta	Inner membrane	Cytoplasmic	Inner membrane	Inner membrane	Inner membrane	No	TMH score=6.96754
263	0.9831	D1DHG176	D1DIN1_NEIGO	ackA	Acetate kinase	Cytoplasmic	Cytoplasmic	Cytoplasmic	Cytoplasmic	Cytoplasmic	No	CYT
264	0.9831	D1DHG177	D1DL91_NEIGO	NGFG_01977	Type IV pilus assembly protein PilC	Outer Membrane	Periplasmic	Outer Membrane	Extracellular	Outer Membrane	No	CYT
265	0.9831	D1DHG178	D1DL97_NEIGO	NGFG_01983	Pyrroline-5-carboxylate reductase	Cytoplasmic	Cytoplasmic	Cytoplasmic	Cytoplasmic	Cytoplasmic	No	CYT
266	0.982	D1DHG179	D1DK81_NEIGO	NGFG_01620	Uncharacterized protein	Unknown	Periplasmic	Outer Membrane	Extracellular	Unknown	No	CYT
267	0.982	D1DHG180	D1DKQ3_NEIGO	pyrB	Aspartate carbamoyltransferase	Cytoplasmic	Cytoplasmic	Cytoplasmic	Cytoplasmic	Cytoplasmic	No	CYT
268	0.982	D1DHG181	D1DKR4_NEIGO	NGFG_01803	Sodium/glutamate symporter	Inner membrane	Cytoplasmic	Inner membrane	Inner membrane	Inner membrane	No	CYT
269	0.9809	D1DHG182	D1DH10_NEIGO	carA	Carbamoyl-phosphate synthase small chain	Cytoplasmic	Cytoplasmic	Cytoplasmic	Cytoplasmic	Cytoplasmic	No	CYT
270	0.9809	D1DHG183	D1DIF2_NEIGO	NGFG_00679	Fimbrial assembly protein FimB	Inner membrane	Cytoplasmic	Cytoplasmic	Cytoplasmic	Cytoplasmic	No	TMH score=18.1927
271	0.9809	D1DHG184	D1DJP0_NEIGO,tr	NGFG_02194	Adhesin mafA 2/3	Unknown	Extracellular	Outer Membrane	Extracellular	extracellular	No	SpII score=10.4993
272	0.9809	D1DHG185	D1DK51_NEIGO	NGFG_02128	UbiH/UbiF/VisC/COQ6 family ubiquinone biosynthesis hydroxylase	Cytoplasmic	Cytoplasmic	Cytoplasmic	Cytoplasmic	Cytoplasmic	No	CYT
273	0.9809	D1DHG186	D1DKV3_NEIGO	glmS	Glutamine--fructose-6-phosphate aminotransferase [isomerizing]	Cytoplasmic	Cytoplasmic	Cytoplasmic	Cytoplasmic	Cytoplasmic	No	CYT
274	0.9809	D1DHG187	D1DKX8_NEIGO	ppc	Phosphoenolpyruvate carboxylase	Cytoplasmic	Cytoplasmic	Cytoplasmic	Cytoplasmic	Cytoplasmic	No	CYT
275	0.9809	D1DHG188	D1DL75_NEIGO	NGFG_01961	Uncharacterized protein	Unknown	Periplasmic	Cytoplasmic	Periplasmic	Periplasmic	No	SpI score=5.5487
277	0.9787	D1DHG189	D1DKN2_NEIGO	rplK	50S ribosomal protein L11	Cytoplasmic	Periplasmic	Periplasmic	Periplasmic	Periplasmic	No	CYT
278	0.9776	D1DHG190	D1DGZ2_NEIGO	NGFG_00169	Fructose-bisphosphate aldolase	Cytoplasmic	Cytoplasmic	Cytoplasmic	Cytoplasmic	Cytoplasmic	No	CYT
279	0.9776	D1DHG191	D1DJY1_NEIGO	NGFG_02058	Uncharacterized protein	Unknown	Periplasmic	Periplasmic	Periplasmic	Periplasmic	No	SpII score=12.5424
280	0.9776	D1DHG192	D1DKJ2_NEIGO	rpoA	DNA-directed RNA polymerase subunit alpha	Cytoplasmic	Cytoplasmic	Cytoplasmic	Cytoplasmic	Cytoplasmic	No	CYT
281	0.9765	D1DHG193	D1DIU2_NEIGO	sucC	Succinyl-CoA ligase [ADP-forming] subunit beta	Cytoplasmic	Cytoplasmic	Cytoplasmic	Cytoplasmic	cytoplasmic	No	CYT
282	0.9754	D1DHG194	D1DEY6_NEIGO	glk	Glucokinase	Cytoplasmic	Cytoplasmic	Cytoplasmic	Cytoplasmic	Cytoplasmic	No	CYT
284	0.9732	D1DHG195	D1DL94_NEIGO	NGFG_01980	Twitching motility protein	Cytoplasmic	Cytoplasmic	Cytoplasmic	Cytoplasmic	Cytoplasmic	No	CYT
285	0.9721	D1DHG196	D1DJM7_NEIGO	NGFG_02175	Uncharacterized protein	Unknown	Extracellular	Periplasmic	Inner membrane	Unknown	No	CYT
286	0.9699	D1DHG197	D1DKW6_NEIGO	NGFG_01852	Cytochrome c1	Periplasmic	Periplasmic	Periplasmic	Periplasmic	Periplasmic	Yes	SpI score=10.3845
287	0.9688	D1DHG198	D1DHM9_NEIGO	NGFG_00406	Cell division protein FtsN	Unknown	Periplasmic	Periplasmic	Extracellular	Periplasmic	No	SpI score=9.12765
288	0.9667	D1DHG199	D1DHE4_NEIGO	tatA	Sec-independent protein translocase protein TatA	Cytoplasmic	Cytoplasmic	Cytoplasmic	Cytoplasmic	Cytoplasmic	No	CYT
289	0.9613	D1DHG200	D1DHS3_NEIGO	ihfA	Integration host factor subunit alpha	Cytoplasmic	Cytoplasmic	Cytoplasmic	Cytoplasmic	Cytoplasmic	No	CYT
290	0.9571	D1DHG201	D1DG33_NEIGO	NGFG_01471	Lactate permease (LctP) family transporter	Inner membrane	Cytoplasmic	Inner membrane	Inner membrane	Inner membrane	No	TMH score=4.66976
291	0.955	D1DHG202	D1DHP8_NEIGO	NGFG_00425	Uncharacterized protein	Inner membrane	Cytoplasmic	Inner membrane	Inner membrane	Inner membrane	No	TMH score=4.66976
292	0.9539	D1DHG203	D1DHN4_NEIGO	NGFG_00411	Uncharacterized protein	Inner membrane	Cytoplasmic	Inner membrane	Inner membrane	Inner membrane	No	TMH score=4.14792
293	0.9539	D1DHG204	D1DL85_NEIGO	murA	UDP-N-acetylglucosamine 1-carboxyvinyltransferase	Cytoplasmic	Cytoplasmic	Cytoplasmic	Cytoplasmic	Cytoplasmic	No	CYT
294	0.9518	D1DHG205	D1DKX4_NEIGO	rplM	50S ribosomal protein L13	Cytoplasmic	Periplasmic	Cytoplasmic	Cytoplasmic	cytoplasmic	No	CYT
7	1	D1DHG206
159a	1	D1DHG207
159b	1	D1DHG208
159c	1	D1DHG209
5	1	D1DHG210
6	1	D1DHG211
8	1	D1DHG212
1	1	D1DHG213
9	1	D1DHG214
185	0.9986	D1DHG215
2	1	D1DHG216
4	1	D1DHG217
3	1	D1DHG218
182a	0.9996	D1DHG219
182b	0.9996	D1DHG220
189	0.9875	D1DHG221
